# Supplementary material for: The Use of Pb Isotope Ratios to Determine Environmental Sources of High Blood Pb Concentrations in Children: A Feasibility Study in Georgia
Source: Int J Environ Res Public Health. 2022 Nov 15;19(22):15007. doi: 10.3390/ijerph192215007 (PMC9690981; doi:10.3390/ijerph192215007)
Supplement: Supplementary file 1 [file ijerph-19-15007-s001.zip]

Archive with 1 entries (1 files):
- ijerph-1999583-supplementary.pdf
